# Supplementary material for: Dissecting the antibacterial activity of oxadiazolone-core derivatives against Mycobacterium abscessus
Source: PLoS One. 2020 Sep 18;15(9):e0238178. doi: 10.1371/journal.pone.0238178 (PMC7500638; doi:10.1371/journal.pone.0238178)
Supplement: S1 Table — Only positive hits with a pFDR of 1%, 5% and 10% are reported. (XLSX) [file pone.0238178.s004.xlsx]

## Sheet: S1 Table
S1 Table.	iBpPPOX target proteins identified in M. abscessus R total lysate by LC-ESI-MS/MS analysis. Only positive hits with a pFDR of 1%, 5% and 10% are reported.
n°	Permutation false discovery rate (pFDR) of 1%	Permutation false discovery rate (pFDR) of 5%	Permutation false discovery rate (pFDR) of 10%	Unique peptides	Sequence coverage [%]	Mol. weight [kDa]	Q-value	Score	Intensity	MS/MS Count		UNIPROT Protein IDs	Protein Ids	Mtb orthologs	Sequence identity	Essantiality (Mtb orthologs)	Location (Mtb ortholog)	Activity / Function (Mtb ortholog)	Functional category	Fasta headers
1	+	+	+	23	73.4	43.851	0	323.31	2129200000	331		B1MCE1	MAB_2833	Rv1367c	0.501		CW	Probable beta-lactamase	Cell wall and cell processes	>tr|B1MCE1|B1MCE1_MYCA9 Probable beta-lactamase OS=Mycobacterium abscessus (strain ATCC 19977 / DSM 44196 / CIP 104536 / JCM 13569 / NCTC 13031 / TMC 1543) GN=MAB_2833 PE=4 SV=1
2	+	+	+	20	88.5	37.037	0	323.31	8875600000	563		B1MDM7	MAB_3270c	Rv2970c	0.559		M; WCL	Probable lipase/esterase LipN	Lipid metabolism	>tr|B1MDM7|B1MDM7_MYCA9 Probable lipase/esterase LipN OS=Mycobacterium abscessus (strain ATCC 19977 / DSM 44196 / CIP 104536 / JCM 13569 / NCTC 13031 / TMC 1543) GN=MAB_3270c PE=4 SV=1
3	+	+	+	13	74	32.725	0	178.26	5131000000	366		B1MCC2	MAB_2814	Rv1400c	0.537		WCL	Probable lipase/esterase LipI	Lipid metabolism	>tr|B1MCC2|B1MCC2_MYCA9 Probable lipase LipH OS=Mycobacterium abscessus (strain ATCC 19977 / DSM 44196 / CIP 104536 / JCM 13569 / NCTC 13031 / TMC 1543) GN=MAB_2814 PE=4 SV=1
4	+	+	+	12	70.4	34.759	0	323.31	12089000000	1285		B1MEL1	MAB_0175	Rv0129c	0.599		CF; M	Secreted antigen 85-C FbpC (85C)	Lipid metabolism	>tr|B1MEL1|B1MEL1_MYCA9 Antigen 85-C OS=Mycobacterium abscessus (strain ATCC 19977 / DSM 44196 / CIP 104536 / JCM 13569 / NCTC 13031 / TMC 1543) GN=MAB_0175 PE=4 SV=1
5	+	+	+	12	60.6	21.583	0	228.09	1000700000	329		B1MG94	MAB_3765	Rv3451	0.44		CF; CW; M	Probable cutinase Cut3	Cell wall and cell processes	>tr|B1MG94|B1MG94_MYCA9 Probable cutinase cut3 OS=Mycobacterium abscessus (strain ATCC 19977 / DSM 44196 / CIP 104536 / JCM 13569 / NCTC 13031 / TMC 1543) GN=MAB_3765 PE=4 SV=1
6	+	+	+	8	56.1	23.507	0	170.1	890060000	317		B1MG92	MAB_3763	Rv2301	0.459		CL; M; WCL	Probable cutinase Cut2	Cell wall and cell processes	>tr|B1MG92|B1MG92_MYCA9 Cutinase OS=Mycobacterium abscessus (strain ATCC 19977 / DSM 44196 / CIP 104536 / JCM 13569 / NCTC 13031 / TMC 1543) GN=MAB_3763 PE=3 SV=1
7	+	+	+	6	19.9	43.427	0	18.452	49475000	34		B1MK76	MAB_1078	Rv0983	0.584		CF; M	Putative serine protease PepD	Intermediary metabolism and respiration	>tr|B1MK76|B1MK76_MYCA9 Putative serine protease OS=Mycobacterium abscessus (strain ATCC 19977 / DSM 44196 / CIP 104536 / JCM 13569 / NCTC 13031 / TMC 1543) GN=MAB_1078 PE=4 SV=1
8	+	+	+	5	26.4	34.503	0	10.884	12898000	10		B1MP70	MAB_2039	Rv1399c	0.519		WCL	Probable carboxylesterase LipH	Intermediary metabolism and respiration	>tr|B1MP70|B1MP70_MYCA9 Probable lipase LipH (Carboxylesterase) OS=Mycobacterium abscessus (strain ATCC 19977 / DSM 44196 / CIP 104536 / JCM 13569 / NCTC 13031 / TMC 1543) GN=MAB_2039 PE=4 SV=1
9	+	+	+	4	14.9	34.94	0	22.381	42386000	19		B1MNY7	MAB_1956	Rv2205c	0.619		WCL	Probable glycerate kinase	function unknown	>tr|B1MNY7|B1MNY7_MYCA9 Probable glycerate kinase OS=Mycobacterium abscessus (strain ATCC 19977 / DSM 44196 / CIP 104536 / JCM 13569 / NCTC 13031 / TMC 1543) GN=MAB_1956 PE=3 SV=1
10	+	+	+	3	21.9	27.304	0	13.469	61792000	9		B1MHU9	MAB_0673	Rv0757	0.865	in vitro growth		Putative DNA-binding response regulator PhoP	Regulatory proteins	>tr|B1MHU9|B1MHU9_MYCA9 Putative DNA-binding response regulator PhoP OS=Mycobacterium abscessus (strain ATCC 19977 / DSM 44196 / CIP 104536 / JCM 13569 / NCTC 13031 / TMC 1543) GN=MAB_0673 PE=4 SV=1
11	+	+	+	1	4.3	66.021	0	19.321	17566000	14		B1MBR5	MAB_2605c	Rv2913c	0.56		M	Possible D-amino acid aminohydrolase	Intermediary metabolism and respiration	>tr|B1MBR5|B1MBR5_MYCA9 Uncharacterized protein OS=Mycobacterium abscessus (strain ATCC 19977 / DSM 44196 / CIP 104536 / JCM 13569 / NCTC 13031 / TMC 1543) GN=MAB_2605c PE=4 SV=1
12		+	+	30	67.8	54.902	0	323.31	2900000000	934		B1MNV1	MAB_1919	Rv2223c	0.606		CF	carboxylesterase B (caeB)	Cell wall and cell processes	>tr|B1MNV1|B1MNV1_MYCA9 Uncharacterized protein OS=Mycobacterium abscessus (strain ATCC 19977 / DSM 44196 / CIP 104536 / JCM 13569 / NCTC 13031 / TMC 1543) GN=MAB_1919 PE=4 SV=1
13		+	+	22	50.1	56.41	0	103.71	447620000	86		B1MKW4	MAB_4540c	Rv2502c	0.816		M; WCL	Probable acetyl-/propionyl-CoA carboxylase (beta subunit) AccD1	Lipid metabolism	>tr|B1MKW4|B1MKW4_MYCA9 Putative acetyl-CoA carboxylase beta subunit AccD OS=Mycobacterium abscessus (strain ATCC 19977 / DSM 44196 / CIP 104536 / JCM 13569 / NCTC 13031 / TMC 1543) GN=MAB_4540c PE=4 SV=1
14		+	+	15	49.1	49.087	0	52.354	226810000	94		B1MCX1	MAB_3014	Rv0462	0.299	in vitro growth	CF; CW	Dihydrolipoamide dehydrogenase LpdC	Intermediary metabolism and respiration	>tr|B1MCX1|B1MCX1_MYCA9 Putative FAD-dependent pyridine nucleotide-disulphide oxidoreductase, similar to mercuric reductases protein OS=Mycobacterium abscessus (strain ATCC 19977 / DSM 44196 / CIP 104536 / JCM 13569 / NCTC 13031 / TMC 1543) GN=MAB_3014 PE=
15		+	+	4	22.8	24.303	0	15.396	66293000	77		B1MG95	MAB_3766	Rv3452	0.463		CF; CW; M	Probable cutinase Cut4	Cell wall and cell processes	>tr|B1MG95|B1MG95_MYCA9 Probable cutinase cut3 OS=Mycobacterium abscessus (strain ATCC 19977 / DSM 44196 / CIP 104536 / JCM 13569 / NCTC 13031 / TMC 1543) GN=MAB_3766 PE=4 SV=1
16		+	+	4	34.9	9.4789	0	13.186	153060000	65		B1MN07	MAB_1634c	Rv2412	0.802	essential gene	M; WCL	30S ribosomal protein S20 RpsT	Information pathways	>sp|B1MN07|RS20_MYCA9 30S ribosomal protein S20 OS=Mycobacterium abscessus (strain ATCC 19977 / DSM 44196 / CIP 104536 / JCM 13569 / NCTC 13031 / TMC 1543) GN=rpsT PE=3 SV=1
17		+	+	4	18.2	43.93	0.0056259	1.8278	112970000	9		B1MGZ8	MAB_0584	Rv3570c	0.785	in vitro growth on cholesterol survival in macrophages	M; WCL	monooxygenase hsaA	Intermediary metabolism and respiration	>tr|B1MGZ8|B1MGZ8_MYCA9 Uncharacterized protein OS=Mycobacterium abscessus (strain ATCC 19977 / DSM 44196 / CIP 104536 / JCM 13569 / NCTC 13031 / TMC 1543) GN=MAB_0584 PE=4 SV=1
18		+	+	3	16.7	34.727	0.0047214	1.9302	71180000	4		B1MMK0	MAB_4917c	Rv2496c	0.553	in vitro growth	M; WCL	pyruvate dehydrogenase E1	Intermediary metabolism and respiration	>tr|B1MMK0|B1MMK0_MYCA9 Pyruvate dehydrogenase E1 component beta subunit OS=Mycobacterium abscessus (strain ATCC 19977 / DSM 44196 / CIP 104536 / JCM 13569 / NCTC 13031 / TMC 1543) GN=MAB_4917c PE=4 SV=1
19		+	+	3	14.9	28.732	0.0065116	1.6623	31601000	2		B1MG54	MAB_3725c	Rv3415c	0.502		WCL	Conserved hypothetical protein	Function unknown	>tr|B1MG54|B1MG54_MYCA9 Uncharacterized protein OS=Mycobacterium abscessus (strain ATCC 19977 / DSM 44196 / CIP 104536 / JCM 13569 / NCTC 13031 / TMC 1543) GN=MAB_3725c PE=4 SV=1
20		+	+	2	18.9	18.636	0	10.763	37801000	9		B1MP74	MAB_2043	Rv1255c	0.295			Putative transcriptional regulator, TetR	Regulatory proteins	>tr|B1MP74|B1MP74_MYCA9 Putative transcriptional regulator, TetR OS=Mycobacterium abscessus (strain ATCC 19977 / DSM 44196 / CIP 104536 / JCM 13569 / NCTC 13031 / TMC 1543) GN=MAB_2043 PE=4 SV=1
21		+	+	1	25.7	11.475	0.00096618	2.3697	8056600	1		B1MLX0	MAB_1461	Rv1322	0.608		WCL	Uncharacterized protein	function unknown	>tr|B1MLX0|B1MLX0_MYCA9 Uncharacterized protein OS=Mycobacterium abscessus (strain ATCC 19977 / DSM 44196 / CIP 104536 / JCM 13569 / NCTC 13031 / TMC 1543) GN=MAB_1461 PE=4 SV=1
22			+	18	57.1	35.825	0	323.31	40705000000	3158		B1MEL2	MAB_0176	Rv3804c	0.636		CF; CW; M	Secreted antigen 85-A FbpA (Ag85A)	lipid metabolism	>tr|B1MEL2|B1MEL2_MYCA9 Antigen 85-A OS=Mycobacterium abscessus (strain ATCC 19977 / DSM 44196 / CIP 104536 / JCM 13569 / NCTC 13031 / TMC 1543) GN=MAB_0176 PE=4 SV=1
23			+	13	37.5	53.279	0	94.678	199490000	105		B1MGD3	MAB_3803c	Rv2045c / Rv1399c	0.326 / 0.396		WCL	carboxylesterase LipT / carboxylesterase LipH	Intermediary metabolism and respiration	>tr|B1MGD3|B1MGD3_MYCA9 Carboxylic ester hydrolase OS=Mycobacterium abscessus (strain ATCC 19977 / DSM 44196 / CIP 104536 / JCM 13569 / NCTC 13031 / TMC 1543) GN=MAB_3803c PE=3 SV=1
24			+	13	36.7	60.793	0	71.033	344810000	186		B1MGR6	MAB_0501c	Rv2800	0.364		M; WCL	Probable peptidase S15	Intermediary metabolism and respiration	>tr|B1MGR6|B1MGR6_MYCA9 Probable peptidase S15 OS=Mycobacterium abscessus (strain ATCC 19977 / DSM 44196 / CIP 104536 / JCM 13569 / NCTC 13031 / TMC 1543) GN=MAB_0501c PE=4 SV=1
25			+	9	62.3	15.654	0	218.79	5986200000	633		B1MGE3	MAB_3813c	Rv0708	0.928	in vitro growth	M; WCL	50S ribosomal protein L16 RplP	Information pathways	>sp|B1MGE3|RL16_MYCA9 50S ribosomal protein L16 OS=Mycobacterium abscessus (strain ATCC 19977 / DSM 44196 / CIP 104536 / JCM 13569 / NCTC 13031 / TMC 1543) GN=rplP PE=3 SV=1
26			+	9	57.1	16.451	0	64.929	2946400000	679		B1MGE5	MAB_3815c	Rv0706	0.704	in vitro growth	M; WCL	50S ribosomal protein L22 RplV	Information pathways	>sp|B1MGE5|RL22_MYCA9 50S ribosomal protein L22 OS=Mycobacterium abscessus (strain ATCC 19977 / DSM 44196 / CIP 104536 / JCM 13569 / NCTC 13031 / TMC 1543) GN=rplV PE=3 SV=1
27			+	9	32.9	59.158	0	49.052	174220000	51		B1MMT8	MAB_1565c	Rv2471	0.661		M	Probable alpha-glucosidase AglA	Intermediary metabolism and respiration	>tr|B1MMT8|B1MMT8_MYCA9 Alpha-amylase family protein OS=Mycobacterium abscessus (strain ATCC 19977 / DSM 44196 / CIP 104536 / JCM 13569 / NCTC 13031 / TMC 1543) GN=MAB_1565c PE=4 SV=1
28			+	9	39.6	30.415	0	40.889	118480000	22		B1MAG9	MAB_2159	Rv2118c	0.771	in vitro growth on cholesterol	M; WCL	RNA methlyltransferase	Intermediary metabolism and respiration	>tr|B1MAG9|B1MAG9_MYCA9 Uncharacterized protein OS=Mycobacterium abscessus (strain ATCC 19977 / DSM 44196 / CIP 104536 / JCM 13569 / NCTC 13031 / TMC 1543) GN=MAB_2159 PE=4 SV=1
29			+	9	52.1	29.609	0	23.434	92973000	24		B1MKC9	MAB_1133c	Rv2088	0.351		M	Transmembrane serine/threonine-protein kinase J PknJ	Regulatory proteins	>tr|B1MKC9|B1MKC9_MYCA9 Putative serine/threonine protein kinase OS=Mycobacterium abscessus (strain ATCC 19977 / DSM 44196 / CIP 104536 / JCM 13569 / NCTC 13031 / TMC 1543) GN=MAB_1133c PE=4 SV=1
30			+	8	71.6	13.645	0	109.3	1508600000	388		B1ME62	MAB_0024c	Rv0008c	0.396		M; WCL	Cell wall synthesis protein CwsA	Cell wall and cell processes	>tr|B1ME62|B1ME62_MYCA9 Cell wall synthesis protein CwsA OS=Mycobacterium abscessus (strain ATCC 19977 / DSM 44196 / CIP 104536 / JCM 13569 / NCTC 13031 / TMC 1543) GN=cwsA PE=3 SV=1
31			+	6	30.3	29.932	0	39.127	112000000	44		B1MDJ1	MAB_3234	Rv2911	0.665		CF; WCL	Probable D-alanyl-D-alanine carboxypeptidase DacB	Cell wall and cell processes	>tr|B1MDJ1|B1MDJ1_MYCA9 Probable D-alanyl-D-alanine carboxypeptidase DacB OS=Mycobacterium abscessus (strain ATCC 19977 / DSM 44196 / CIP 104536 / JCM 13569 / NCTC 13031 / TMC 1543) GN=MAB_3234 PE=3 SV=1
32			+	6	27.6	33.839	0	17.044	36579000	33		B1MJQ2	MAB_4337	Rv3171c	0.301		M	Possible non-heme haloperoxidase Hpx	Virulence, detoxification, adaptation	>tr|B1MJQ2|B1MJQ2_MYCA9 Putative hydrolase, alpha/beta fold OS=Mycobacterium abscessus (strain ATCC 19977 / DSM 44196 / CIP 104536 / JCM 13569 / NCTC 13031 / TMC 1543) GN=MAB_4337 PE=4 SV=1
33			+	6	23.1	47.62	0	7.9846	65725000	17		B1MPG7	MAB_2137	Rv3148	0.811	in vitro growth	M; WCL	NADH-quinone oxidoreductase subunit D	Intermediary metabolism and respiration	>sp|B1MPG7|NUOD_MYCA9 NADH-quinone oxidoreductase subunit D OS=Mycobacterium abscessus (strain ATCC 19977 / DSM 44196 / CIP 104536 / JCM 13569 / NCTC 13031 / TMC 1543) GN=nuoD PE=3 SV=1
34			+	5	19.1	44.077	0	20.475	20613000	19		B1MFL1	MAB_0312c	Rv1023	0.432	in vitro growth	CF; M; WCL	Probable enolase Eno	Intermediary metabolism and respiration	>tr|B1MFL1|B1MFL1_MYCA9 Enolase OS=Mycobacterium abscessus (strain ATCC 19977 / DSM 44196 / CIP 104536 / JCM 13569 / NCTC 13031 / TMC 1543) GN=eno PE=3 SV=1
35			+	5	21.2	43.004	0	15.084	49401000	31		B1MF70	MAB_3601c	Rv3255c	0.638	in vitro growth	CF; M; WCL	Probable mannose-6-phosphate isomerase ManA	Intermediary metabolism and respiration	>tr|B1MF70|B1MF70_MYCA9 Probable mannose-6-phosphate isomerase ManA OS=Mycobacterium abscessus (strain ATCC 19977 / DSM 44196 / CIP 104536 / JCM 13569 / NCTC 13031 / TMC 1543) GN=MAB_3601c PE=3 SV=1
36			+	5	13.7	41.518	0	14.627	50386000	37		B1MFY7	MAB_3658c	Rv3305c	0.756		M; WCL	Possible N-acyl-L-amino acid amidohydrolase AmiA1	Intermediary metabolism and respiration	>tr|B1MFY7|B1MFY7_MYCA9 Putative peptidase/amidohydrolase OS=Mycobacterium abscessus (strain ATCC 19977 / DSM 44196 / CIP 104536 / JCM 13569 / NCTC 13031 / TMC 1543) GN=MAB_3658c PE=4 SV=1
37			+	5	24.1	34.26	0	13.465	157100000	7		B1MLM8	MAB_1369	Rv3075c	0.348		M; WCL	citrate lyase subunit beta / citryl-CoA lyase	Function unknown	>tr|B1MLM8|B1MLM8_MYCA9 Probable citrate lyase beta chain OS=Mycobacterium abscessus (strain ATCC 19977 / DSM 44196 / CIP 104536 / JCM 13569 / NCTC 13031 / TMC 1543) GN=MAB_1369 PE=3 SV=1
38			+	5	45.3	20.502	0	10.309	27943000	10		B1MBM0	MAB_2560	Rv3811	0.271			Conserved protein	Function unknown	>tr|B1MBM0|B1MBM0_MYCA9 Uncharacterized protein OS=Mycobacterium abscessus (strain ATCC 19977 / DSM 44196 / CIP 104536 / JCM 13569 / NCTC 13031 / TMC 1543) GN=MAB_2560 PE=4 SV=1
39			+	5	16.3	38.978	0	6.8873	26995000	15		B1MFV5	MAB_0406c	Rv3684	0.788		CF; M; WCL	cysteine synthase A	Intermediary metabolism and respiration	>tr|B1MFV5|B1MFV5_MYCA9 Cysteine synthase/cystathionine beta-synthase family OS=Mycobacterium abscessus (strain ATCC 19977 / DSM 44196 / CIP 104536 / JCM 13569 / NCTC 13031 / TMC 1543) GN=MAB_0406c PE=4 SV=1
40			+	4	70.7	9.9611	0	51.524	134010000	35		B1MFA0	MAB_3632	Rv3281	0.431	in vitro growth	M; WCL	Probable bifunctional protein acetyl-/propionyl-coenzyme A carboxylase AccE5	Lipid metabolism	>tr|B1MFA0|B1MFA0_MYCA9 Uncharacterized protein OS=Mycobacterium abscessus (strain ATCC 19977 / DSM 44196 / CIP 104536 / JCM 13569 / NCTC 13031 / TMC 1543) GN=MAB_3632 PE=4 SV=1
41			+	4	13.2	42.163	0	20.031	42888000	4		B1MJY0	MAB_4417c	Rv2589	0.357		CF; M; WCL	4-aminobutyrate aminotransferase GabT	Intermediary metabolism and respiration	>tr|B1MJY0|B1MJY0_MYCA9 Probable aminotransferase OS=Mycobacterium abscessus (strain ATCC 19977 / DSM 44196 / CIP 104536 / JCM 13569 / NCTC 13031 / TMC 1543) GN=MAB_4417c PE=3 SV=1
42			+	4	43	17.242	0	13.728	42621000	18		B1MEQ9	MAB_3439					Putative pyrimidine dimer DNA glycosylase	Lipid metabolism	>tr|B1MEQ9|B1MEQ9_MYCA9 Putative pyrimidine dimer DNA glycosylase OS=Mycobacterium abscessus (strain ATCC 19977 / DSM 44196 / CIP 104536 / JCM 13569 / NCTC 13031 / TMC 1543) GN=MAB_3439 PE=4 SV=1
43			+	4	20.1	34.498	0	13.146	34590000	21		B1MH79	MAB_3886c	Rv3767c	0.514		M; WCL	S-adenosylmethionine-dependent methyltransferase	Function unknown	>sp|B1MH79|Y3886_MYCA9 Putative S-adenosyl-L-methionine-dependent methyltransferase MAB_3886c OS=Mycobacterium abscessus (strain ATCC 19977 / DSM 44196 / CIP 104536 / JCM 13569 / NCTC 13031 / TMC 1543) GN=MAB_3886c PE=3 SV=1
44			+	4	17.8	44.36	0	7.9306	29764000	28		B1MG79	MAB_3750c	Rv3441c	0.718	in vitro growth		Probable phospho-sugar mutase / MrsA protein homolog	Intermediary metabolism and respiration	>tr|B1MG79|B1MG79_MYCA9 Phosphoglucosamine mutase OS=Mycobacterium abscessus (strain ATCC 19977 / DSM 44196 / CIP 104536 / JCM 13569 / NCTC 13031 / TMC 1543) GN=glmM PE=3 SV=1
45			+	4	23.3	15.64	0	7.0639	43628000	27		B1MAD5	MAB_p02					hypothetical protein	Function unknown	>tr|B1MAD5|B1MAD5_MYCA9 Uncharacterized protein OS=Mycobacterium abscessus (strain ATCC 19977 / DSM 44196 / CIP 104536 / JCM 13569 / NCTC 13031 / TMC 1543) GN=MAB_p02 PE=4 SV=1
46			+	3	43.6	8.3756	0	39.492	131310000	58		B1MMP0	MAB_1516	Rv2520c	0.542		M; WCL	Possible conserved membrane protein	Cell wall and cell processes	>tr|B1MMP0|B1MMP0_MYCA9 Uncharacterized protein OS=Mycobacterium abscessus (strain ATCC 19977 / DSM 44196 / CIP 104536 / JCM 13569 / NCTC 13031 / TMC 1543) GN=MAB_1516 PE=4 SV=1
47			+	3	32.1	14.766	0	22.849	124770000	27		B1MHV1	MAB_0676c	Rv0759c	0.67		WCL	Hypothetical HIT-like (Histidine triad) protein	Function unknown	>tr|B1MHV1|B1MHV1_MYCA9 Hypothetical HIT-like (Histidine triad) protein OS=Mycobacterium abscessus (strain ATCC 19977 / DSM 44196 / CIP 104536 / JCM 13569 / NCTC 13031 / TMC 1543) GN=MAB_0676c PE=4 SV=1
48			+	3	17.8	26.683	0	17.333	82198000	29		B1MPG8	MAB_2138	Rv3149	0.616		M; WCL	Probable NADH dehydrogenase I (chain E) NuoE	Intermediary metabolism and respiration	>tr|B1MPG8|B1MPG8_MYCA9 NADH-quinone oxidoreductase, E subunit NuoE OS=Mycobacterium abscessus (strain ATCC 19977 / DSM 44196 / CIP 104536 / JCM 13569 / NCTC 13031 / TMC 1543) GN=MAB_2138 PE=4 SV=1
49			+	3	7.3	48.47	0	6.2256	328160000	16		B1MFK9	MAB_0310c	Rv3720	0.771	in vitro growth	M; WCL	Possible fatty acid synthase	Lipid metabolism	>tr|B1MFK9|B1MFK9_MYCA9 Putative cyclopropane-fatty-acyl-phospholipid synthase OS=Mycobacterium abscessus (strain ATCC 19977 / DSM 44196 / CIP 104536 / JCM 13569 / NCTC 13031 / TMC 1543) GN=MAB_0310c PE=4 SV=1
50			+	3	24.1	21.323	0.00051546	3.8866	23256000	14		B1MPE0	MAB_2110	Rv2134c	0.798		M	Conserved hypotheticals	Function unknown	>tr|B1MPE0|B1MPE0_MYCA9 Uncharacterized protein OS=Mycobacterium abscessus (strain ATCC 19977 / DSM 44196 / CIP 104536 / JCM 13569 / NCTC 13031 / TMC 1543) GN=MAB_2110 PE=4 SV=1
51			+	3	11.3	35.404	0.00049751	3.0294	33607000	4		B1MP24	MAB_1993					Probable 5,10-methylenetetrahydrofolate reductase	Function unknown	>tr|B1MP24|B1MP24_MYCA9 Methylenetetrahydrofolate reductase OS=Mycobacterium abscessus (strain ATCC 19977 / DSM 44196 / CIP 104536 / JCM 13569 / NCTC 13031 / TMC 1543) GN=MAB_1993 PE=3 SV=1
52			+	2	14.6	26.685	0	40.557	73228000	7		B1MCT3	MAB_2976	Rv2671	0.492		M; WCL	Possible bifunctional enzyme riboflavin biosynthesis protein RibD	Intermediary metabolism and respiration	>tr|B1MCT3|B1MCT3_MYCA9 Uncharacterized protein OS=Mycobacterium abscessus (strain ATCC 19977 / DSM 44196 / CIP 104536 / JCM 13569 / NCTC 13031 / TMC 1543) GN=MAB_2976 PE=4 SV=1
53			+	2	14.6	22.083	0	9.6238	9737500	5		B1MDD2	MAB_3176c	Rv0474	0.317		M; WCL	Probable transcriptional regulatory protein	Regulatory proteins	>tr|B1MDD2|B1MDD2_MYCA9 Uncharacterized protein OS=Mycobacterium abscessus (strain ATCC 19977 / DSM 44196 / CIP 104536 / JCM 13569 / NCTC 13031 / TMC 1543) GN=MAB_3176c PE=4 SV=1
54			+	2	7.9	46.244	0	7.0282	105070000	25		B1MCU8	MAB_2991c	Rv2395	0.267			Probable conserved integral membrane protein	Cell wall and cell processes	>tr|B1MCU8|B1MCU8_MYCA9 Na(+)/H(+) antiporter NhaA OS=Mycobacterium abscessus (strain ATCC 19977 / DSM 44196 / CIP 104536 / JCM 13569 / NCTC 13031 / TMC 1543) GN=nhaA PE=3 SV=1
55			+	2	10.5	31.506	0	5.5605	27957000	5		B1MJI1	MAB_1047c	Rv2753c	0.322	in vitro growth	M; WCL	Probable dihydrodipicolinate synthase DapA	Intermediary metabolism and respiration	>tr|B1MJI1|B1MJI1_MYCA9 Probable dihydrodipicolinate synthetase DapA OS=Mycobacterium abscessus (strain ATCC 19977 / DSM 44196 / CIP 104536 / JCM 13569 / NCTC 13031 / TMC 1543) GN=MAB_1047c PE=3 SV=1
56			+	2	8.9	44.604	0.00097371	2.4521	47208000	1		B1MG10	MAB_3681	Rv3330	0.616		CF	Probable penicillin-binding protein DacB1	Cell wall and cell processes	>tr|B1MG10|B1MG10_MYCA9 Probable penicillin-binding protein DacB1 OS=Mycobacterium abscessus (strain ATCC 19977 / DSM 44196 / CIP 104536 / JCM 13569 / NCTC 13031 / TMC 1543) GN=MAB_3681 PE=3 SV=1
57			+	2	10.5	26.171	0.00096805	2.4012	21567000	19		B1MP42	MAB_2011	Rv2148c	0.599		M; WCL	hypothetical protein	Function unknown	>tr|B1MP42|B1MP42_MYCA9 Uncharacterized protein OS=Mycobacterium abscessus (strain ATCC 19977 / DSM 44196 / CIP 104536 / JCM 13569 / NCTC 13031 / TMC 1543) GN=MAB_2011 PE=3 SV=1
58			+	2	23	24.481	0.0069606	1.626	34056000	4		B1MLE1	MAB_4718	Rv2692	0.555		M; WCL	TRK system potassium uptake protein CeoC	Cell wall and cell processes	>tr|B1MLE1|B1MLE1_MYCA9 Putative potassium uptake protein OS=Mycobacterium abscessus (strain ATCC 19977 / DSM 44196 / CIP 104536 / JCM 13569 / NCTC 13031 / TMC 1543) GN=MAB_4718 PE=4 SV=1
																	CF: Culture filtrate; CW: Cell wall; M: Membrane fraction; WCL: Whole cell lysate.
