# Supplementary material for: Dissecting the antibacterial activity of oxadiazolone-core derivatives against Mycobacterium abscessus
Source: PLoS One. 2020 Sep 18;15(9):e0238178. doi: 10.1371/journal.pone.0238178 (PMC7500638; doi:10.1371/journal.pone.0238178)
Supplement: S2 Table — Only positive hits with a pFDR of 1% and 5% are reported. (XLSX) [file pone.0238178.s005.xlsx]

## Sheet: S2 Table
S2 Table.	iBpPPOX target proteins identified in M. abscessus R culture cell by LC-ESI-MS/MS analysis. Only positive hits with a pFDR of 1% and 5% are reported.
n°	Permutation false discovery rate (pFDR) of 1%	Permutation false discovery rate (pFDR) of 5%	Unique peptides	Sequence coverage [%]	Mol. weight [kDa]	Q-value	Score	MS/MS Count		UNIPROT Protein IDs	Protein Ids	Mtb orthologs	Sequence identity	Essantiality (Mtb orthologs)	Location (Mtb ortholog)	Activity / Function (Mtb ortholog)	Functional category	T: Fasta headers
1	+	+	12	40.4	54.339	0	108.45	64		B1MDU3	MAB_3336c	Rv2045c	0.51		WCL	Carboxylesterase LipT	Intermediary metabolism and respiration	>tr|B1MDU3|B1MDU3_MYCA9 Carboxylic ester hydrolase OS=Mycobacterium abscessus (strain ATCC 19977 / DSM 44196 / CIP 104536 / JCM 13569 / NCTC 13031 / TMC 1543) GN=MAB_3336c PE=3 SV=1
2	+	+	18	58	35.825	0	323.31	4656		B1MEL2	MAB_0176	Rv3804c	0.636		CF; CW; M	Secreted antigen 85-A FbpA (Ag85A)	lipid metabolism	>tr|B1MEL2|B1MEL2_MYCA9 Antigen 85-A OS=Mycobacterium abscessus (strain ATCC 19977 / DSM 44196 / CIP 104536 / JCM 13569 / NCTC 13031 / TMC 1543) GN=MAB_0176 PE=4 SV=1
3	+	+	20	73.2	34.909	0	323.31	3354		B1MEL3	MAB_0177	Rv3804c	0.604		CF; CW; M	Antigen 85-A/B/C precursor	lipid metabolism	>tr|B1MEL3|B1MEL3_MYCA9 Antigen 85-A/B/C OS=Mycobacterium abscessus (strain ATCC 19977 / DSM 44196 / CIP 104536 / JCM 13569 / NCTC 13031 / TMC 1543) GN=MAB_0177 PE=4 SV=1
4	+	+	5	28	26.813	0	217.27	121		B1MHV9	MAB_0684c	Rv0774c	0.669		CW; WCL	Hypothetical extracellular esterase	Cell wall and cell processes	>tr|B1MHV9|B1MHV9_MYCA9 Hypothetical conserved protein OS=Mycobacterium abscessus (strain ATCC 19977 / DSM 44196 / CIP 104536 / JCM 13569 / NCTC 13031 / TMC 1543) GN=MAB_0684c PE=4 SV=1
5	+	+	4	37.6	26.374	0	8.7887	57		B1MG18	MAB_3689	Rv3342	0.761		WCL	Putative methyltransferase	Intermediary metabolism and respiration	>tr|B1MG18|B1MG18_MYCA9 Putative methyltransferase OS=Mycobacterium abscessus (strain ATCC 19977 / DSM 44196 / CIP 104536 / JCM 13569 / NCTC 13031 / TMC 1543) GN=MAB_3689 PE=4 SV=1
6		+	32	70	55.217	0	323.31	1209		B1MBD7	MAB_2477c	Rv1393c	0.435			Probable monoxygenase	Intermediary metabolism and respiration	>tr|B1MBD7|B1MBD7_MYCA9 Probable monooxygenase OS=Mycobacterium abscessus (strain ATCC 19977 / DSM 44196 / CIP 104536 / JCM 13569 / NCTC 13031 / TMC 1543) GN=MAB_2477c PE=4 SV=1
7		+	9	36	28.418	0	88.098	113		B1MN48	MAB_1675	Rv2362c	0.789	in vitro growth	WCL	DNA repair protein RecO	Information pathways	>sp|B1MN48|RECO_MYCA9 DNA repair protein RecO OS=Mycobacterium abscessus (strain ATCC 19977 / DSM 44196 / CIP 104536 / JCM 13569 / NCTC 13031 / TMC 1543) GN=recO PE=3 SV=1
8		+	10	53.9	30.192	0	323.31	410		B1MIF5	MAB_4103c	Rv1523	0.58			Probable methyltransferase	Intermediary metabolism and respiration	>tr|B1MIF5|B1MIF5_MYCA9 Probable methyltransferase OS=Mycobacterium abscessus (strain ATCC 19977 / DSM 44196 / CIP 104536 / JCM 13569 / NCTC 13031 / TMC 1543) GN=MAB_4103c PE=4 SV=1
9		+	9	42.1	31.546	0	39.587	53		B1MCQ0	MAB_2943c	Rv1543	0.411		WCL; M	Possible fatty acyl-CoA reductase	Lipid metabolism	>tr|B1MCQ0|B1MCQ0_MYCA9 Putative oxidoreductase OS=Mycobacterium abscessus (strain ATCC 19977 / DSM 44196 / CIP 104536 / JCM 13569 / NCTC 13031 / TMC 1543) GN=MAB_2943c PE=4 SV=1
10		+	4	52.2	10.305	0	75.263	104		B1MJI7	MAB_1053c	Rv0948c	0.79	in vitro growth	WCL; M	Chorismate mutase	Intermediary metabolism and respiration	>tr|B1MJI7|B1MJI7_MYCA9 Uncharacterized protein OS=Mycobacterium abscessus (strain ATCC 19977 / DSM 44196 / CIP 104536 / JCM 13569 / NCTC 13031 / TMC 1543) GN=MAB_1053c PE=4 SV=1
11		+	3	32.9	15.382	0	98.756	50		B1MBD8	MAB_2478c					hypothetical protein	Function unknown	>tr|B1MBD8|B1MBD8_MYCA9 Uncharacterized protein OS=Mycobacterium abscessus (strain ATCC 19977 / DSM 44196 / CIP 104536 / JCM 13569 / NCTC 13031 / TMC 1543) GN=MAB_2478c PE=4 SV=1
12		+	5	33.9	20.371	0	13.017	34		B1MFH4	MAB_0274c					hypothetical protein	Function unknown	>tr|B1MFH4|B1MFH4_MYCA9 Uncharacterized protein OS=Mycobacterium abscessus (strain ATCC 19977 / DSM 44196 / CIP 104536 / JCM 13569 / NCTC 13031 / TMC 1543) GN=MAB_0274c PE=4 SV=1
13		+	9	32.2	38.811	0	24.514	26		B1MGT5	MAB_0520	Rv3626c	0.651			hypothetical protein	Function unknown	>tr|B1MGT5|B1MGT5_MYCA9 Uncharacterized protein OS=Mycobacterium abscessus (strain ATCC 19977 / DSM 44196 / CIP 104536 / JCM 13569 / NCTC 13031 / TMC 1543) GN=MAB_0520 PE=4 SV=1
14		+	6	26	33.804	0	61.301	68		B1MB26	MAB_2366	Rv1701	0.807			Tyrosine recombinase XerD	Insertion seqs and phages	>tr|B1MB26|B1MB26_MYCA9 Tyrosine recombinase XerD OS=Mycobacterium abscessus (strain ATCC 19977 / DSM 44196 / CIP 104536 / JCM 13569 / NCTC 13031 / TMC 1543) GN=xerD PE=3 SV=1
15		+	6	37.9	19.995	0	28.678	57		B1MG34	MAB_3705	Rv2506	0.325		WCL; M	Putative TetR family regulatory protein	Regulatory proteins	>tr|B1MG34|B1MG34_MYCA9 Putative TetR family regulatory protein OS=Mycobacterium abscessus (strain ATCC 19977 / DSM 44196 / CIP 104536 / JCM 13569 / NCTC 13031 / TMC 1543) GN=MAB_3705 PE=4 SV=1
16		+	4	22	27.932	0	36.186	34		B1MM33	MAB_4750	Rv1544	0.307		WCL; M	Putative short chain dehydrogenase/reductase	Lipid metabolism	>tr|B1MM33|B1MM33_MYCA9 Putative short chain dehydrogenase/reductase OS=Mycobacterium abscessus (strain ATCC 19977 / DSM 44196 / CIP 104536 / JCM 13569 / NCTC 13031 / TMC 1543) GN=MAB_4750 PE=4 SV=1
17		+	6	24.8	35.436	0	6.3601	24		B1MBK5	MAB_2545c	Rv0480c	0.241		CW; WCL; M	Hypothetical nitrilase/cyanide hydratase and apolipoprotein N-acyltransferase	Intermediary metabolism and respiration	>tr|B1MBK5|B1MBK5_MYCA9 Hypothetical nitrilase/cyanide hydratase and apolipoprotein N-acyltransferase OS=Mycobacterium abscessus (strain ATCC 19977 / DSM 44196 / CIP 104536 / JCM 13569 / NCTC 13031 / TMC 1543) GN=MAB_2545c PE=4 SV=1
18		+	11	27.4	57.093	0	25.44	50		B1MFZ0	MAB_3661	Rv3308	0.62		M	Probable phosphomannomutase PmmB	Intermediary metabolism and respiration	>tr|B1MFZ0|B1MFZ0_MYCA9 Probable phosphomannomutase PmmB OS=Mycobacterium abscessus (strain ATCC 19977 / DSM 44196 / CIP 104536 / JCM 13569 / NCTC 13031 / TMC 1543) GN=MAB_3661 PE=3 SV=1
19		+	7	47.8	22.905	0	30.189	67		B1MIQ3	MAB_4201c	Rv3574	0.319		WCL	Transcriptional regulatory protein KstR	Regulatory proteins	>tr|B1MIQ3|B1MIQ3_MYCA9 Putative transcriptional regulator, TetR family OS=Mycobacterium abscessus (strain ATCC 19977 / DSM 44196 / CIP 104536 / JCM 13569 / NCTC 13031 / TMC 1543) GN=MAB_4201c PE=4 SV=1
20		+	5	14.4	46.209	0	28.099	53		B1MFV0	MAB_0401	Rv0517	0.717		M	Putative acyltransferase	Intermediary metabolism and respiration	>tr|B1MFV0|B1MFV0_MYCA9 Putative acyltransferase OS=Mycobacterium abscessus (strain ATCC 19977 / DSM 44196 / CIP 104536 / JCM 13569 / NCTC 13031 / TMC 1543) GN=MAB_0401 PE=4 SV=1
21		+	5	47.5	17.635	0	12.336	33		B1ME05	MAB_3398	Rv3178	0.341			hypothetical protein	Function unknown	>tr|B1ME05|B1ME05_MYCA9 Uncharacterized protein OS=Mycobacterium abscessus (strain ATCC 19977 / DSM 44196 / CIP 104536 / JCM 13569 / NCTC 13031 / TMC 1543) GN=MAB_3398 PE=4 SV=1
															CF: Culture filtrate; CW: Cell wall; M: Membrane fraction; WCL: Whole cell lysate.
